# Supplementary material for: Biodiverse Management of Perennial Flower Margins in Farmland: Meandering Mowing by ‘Three-Strip Management’ to Boost Pollinators and Beneficial Insects
Source: Insects. 2024 Nov 30;15(12):953. doi: 10.3390/insects15120953 (PMC11677513; doi:10.3390/insects15120953)
Supplement: Supplementary file 1 [file insects-15-00953-s001.zip]

Archive with 5 entries (5 files):
- Figure S2. Plant-syrphid interactions.tif
- Table S1. Plant species compositions and their proportions in the perennial seed mixtures.pdf
- Table S2. Observations of pollinators and natural enemies during the study.pdf
- File S1. Land cover analysis of study sites.pdf
- Figure S1. Plant-butterfly interactions.tif
